# Supplementary material for: Replication of Real-World Evidence in Oncology Using Electronic Health Record Data Extracted by Machine Learning
Source: Cancers (Basel). 2023 Mar 20;15(6):1853. doi: 10.3390/cancers15061853 (PMC10046618; doi:10.3390/cancers15061853)
Supplement: Supplementary file 1 [file cancers-15-01853-s001.zip]

Archive with 1 entries (1 files):
- cancers-2213590-supplementary.pdf
